# Supplementary material for: The current status of neglected tropical diseases in Japan: A scoping review
Source: PLoS Negl Trop Dis. 2024 Jan 2;18(1):e0011854. doi: 10.1371/journal.pntd.0011854 (PMC10786391; doi:10.1371/journal.pntd.0011854)
Supplement: S1 Document — (XLSX) [file pntd.0011854.s001.xlsx]

## Sheet: Sheet1
Supplementary Document 1: Results of literature search with three databases
WHO category	Disease	Number of articles selected (without duplication across databases)	PubMed				Ichushi Web				Medical Online				Author who conducted the search
			Search formula	Search Date	Number of articles retrieved by search formula	Number of articles selected by title/abstract review	Search formula	Search Date	Number of articles retrieved by search formula	Number of articles selected by title/abstract review	Search formula	Search Date	Number of articles retrieved by search formula	Number of articles selected by title/abstract review
Buruli ulcer		12	(buruli ulcer[MeSH Terms]) AND (japan[Title/Abstract])	2022-05-10	11	6	(Buruli潰瘍/TH) and (日本/TH or 日本/AL) and (DT=2010:2020 and PT=原著論文,解説,総説,症例検討会)	2022-05-10	37	8	ブルーリ潰瘍(アブストラクト) AND 日本(アブストラクト)	2022-05-10	3	0	TM
Chagas disease		27	(chagas disease[MeSH Terms]) AND (japan[Title/Abstract])	Jan 15, 2020	20	10	(シャーガス病/TH) and (日本/TH or 日本/AL) and (DT=2010:2020 and PT=原著論文,解説,総説,症例検討会)	Jan 15, 2020	52	27	シャーガス病(アブストラクト) AND 日本(アブストラクト)	Jan 15, 2020	12	8	KY
Dengue and chikungunya	Dengue	157	(dengue[MeSH Terms]) AND (japan[Title/Abstract])	Jan 13, 2021	66	59	(デング熱/TH) and (日本/TH or 日本/AL)(DT=2010:2020 and PT=原著論文,解説,総説,症例検討会)	Jan 25, 2021	398	91	デング熱（アブストラクト）AND 日本（アブストラクト）	Jan 24, 2021	159	41	HI
	Chikungunya	47	(chikungunya[MeSH Terms]) AND (japan[Title/Abstract])	Jan 26, 2021	15	13	(チクングニア熱/TH) and (日本/TH or 日本/AL)(DT=2010:2020 and PT=原著論文,解説,総説,症例検討会)	Jan 26, 2021	104	40	チクングニア熱（アブストラクト）AND 日本（アブストラクト）	Jan 26, 2021	29	25	HI
Dracunculiasis		0	(dracunculiasis[MeSH Terms]) AND (japan[Title/Abstract])	Mar 19, 2021	0	0	(ギニア虫/TH) and (日本/TH or 日本/AL) and (DT=2010:2020 and PT=原著論文,解説,総説,症例検討会)	Mar 19, 2021	0	0	ギニア虫感染症(アブストラクト) AND 日本(アブストラクト)	Mar 19, 2021	0	0	YH
Echinococcosis		74	(echinococcosis[MeSH Terms]) AND (japan[Title/Abstract])	2021-01-14	19	13	(包虫症/TH) and (日本/TH or 日本/AL) and (DT=2010:2020 and PT=原著論文,解説,総説,症例検討会)	2021-01-15	91	63	包虫症(アブストラクト) AND 日本(アブストラクト)	2021-01-15	4	3	KY
Foodborne trematodiases	Clonorchiasis	3	(clonorchiasis[MeSH Terms]) AND (japan[Title/Abstract])	Jan 25, 2021	4	1	(肝吸虫症/TH) and (日本/TH or 日本/AL) and (DT=2010:2020 and PT=原著論文,解説,総説,症例検討会)	Jan 25, 2021	21	2	肝吸虫症(アブストラクト) AND 日本(アブストラクト)	Jan 25, 2021	3	0	TM
	Paragonimiasis	59	(paragonimiasis[MeSH Terms]) AND (japan[Title/Abstract])	Jan 25, 2021	14	13	(肺吸虫症/TH) and (日本/TH or 日本/AL) and (DT=2010:2020 and PT=原著論文,解説,総説,症例検討会)	Jan 25, 2021	92	58	肺吸虫症(アブストラクト) AND 日本(アブストラクト)	Jan 25, 2021	8	5	TM
	Fascioliasis	12	(fascioliasis[MeSH Terms]) AND (japan[Title/Abstract])	Jan 25, 2021	11	4	(肝蛭症/TH) and (日本/TH or 日本/AL) and (DT=2010:2020 and PT=原著論文,解説,総説,症例検討会)	Jan 25, 2021	29	11	肝蛭症(アブストラクト) AND 日本(アブストラクト)	Jan 25, 2021	1	0	TM
	Opisthorchiasis	0	(opisthorchiasis[MeSH Terms]) AND (japan[Title/Abstract])	Jan 25, 2021	0	0	(タイ肝吸虫症/TH) and (日本/TH or 日本/AL) and (DT=2010:2020 and PT=原著論文,解説,総説,症例検討会)	Jan 25, 2021	0	0	タイ肝吸虫症(アブストラクト) AND 日本(アブストラクト)	Jan 25, 2021	0	0	TM
Human African trypanosomiasis		1	(trypanosomiasis, african[MeSH Terms]) AND (japan[Title/Abstract])	Jan 14, 2021	0	0	(トリパノソーマ症-アフリカ/TH) and (日本/TH or 日本/AL) and (DT=2010:2020 and PT=原著論文,解説,総説,症例検討会)	Jan 14, 2021	18	0	アフリカ睡眠病(アブストラクト) AND 日本(アブストラクト)	Jan 14, 2021	4	1	YH
Leishmaniasis		12	(leishmaniasis[MeSH Terms]) AND (japan[Title/Abstract])	Jan 14, 2021	12	4	(リーシュマニア症/TH) and (日本/TH or 日本/AL) and (DT=2010:2020 and PT=原著論文,解説,総説,症例検討会)	Jan 14, 2021	57	6	リーシュマニア症(アブストラクト) AND 日本(アブストラクト)	Jan 14, 2021	5	2	YH
Leprosy		88	(leprosy[MeSH Terms]) AND (japan[Title/Abstract])	May 12, 2021	37	20	(Hansen病/TH) and (日本/TH or 日本/AL) and (DT=2010:2020 and PT=原著論文,解説,総説,症例検討会)	Apr 20, 2021	251	76	ハンセン病(アブストラクト) AND 日本(アブストラクト)	May 13, 2021	74	7	KY
Lymphatic filariasis		2	(lymphatic filariasis[MeSH Terms]) AND (japan[Title/Abstract])	2022-05-09	1	0	(リンパ系フィラリア症/TH) and (日本/TH or 日本/AL) and (DT=2010:2020 and PT=原著論文,解説,総説,症例検討会)	2022-05-09	37	2	リンパ系フィラリア症(アブストラクト) AND 日本(アブストラクト)	2022-05-09	5	0	TM
Mycetoma	Chromoblastomycosis	20	(chromoblastmycosis[MeSH Terms]) AND (japan[Title/Abstract])	July 7 , 2022	3	2	(黒色分芽菌症/TH) and (日本/TH or 日本/AL) and (DT=2010:2020 and PT=原著論文,解説,総説,症例検討会)	Jne 29, 2022	22	19	黒色分芽菌症(アブストラクト) AND 日本(アブストラクト)	2022-07-07	0	0	MM
	Paracoccidioidomycosis	14	(paracoccidioidomycosis[MeSH Terms]) AND (Japan[Title/Abstract])	2022-07-10	6	3	(パラコクシジオイデス症/TH) and (日本/TH or 日本/AL)) and (DT=2010:2020 and PT=原著論文,解説,総説,症例検討会)	2022-07-10	11	11	パラコクシジオイデス症(アブストラクト) AND 日本(アブストラクト)	2022-07-12	２	２	MM
	Sporotrichosis	34	(sporotrichosis[MeSH Terms]) AND (japan[Title/Abstract])	2022-07-10	5	1	(スポロトリクム/TH) and and (日本/TH or 日本/AL) and (DT=2010:2020 and PT=原著論文,解説,総説,症例検討会)	2022-07-02	48	33	スポロトクム(アブストラクト) AND 日本(アブストラクト)	2022-07-07	0	0	MM
	Mycetoma	5	(mycetoma[MeSH Terms]) AND (Japan[Title/Abstract])	2022-07-06	0	0	(菌腫/TH) and (日本/TH or 日本/AL)) and (DT=2010:2020 PT=原著論文,解説,総説,症例検討会)	2022-07-05	14	5	菌腫(アブストラクト) AND 日本(アブストラクト)	2022-07-06	0	0	MM
Onchocerciasis		13	(onchocerciasis [MeSH Terms]) AND (japan[Title/Abstract])	Apr 15, 2021	13	9	(オンコセルカ症/TH) and (日本/TH or 日本/AL) and (DT=2010:2020 and PT=原著論文,解説,総説,症例検討会)	Apr 15, 2021	22	8	オンコセルカ症(アブストラクト) AND 日本(アブストラクト)	Apr 15, 2021	4	2	TM
Rabies		21	(rabies[MeSH Terms]) AND (japan[Title/Abstract])	Feb 20, 2021	23	10	(狂犬病/TH) and (日本/TH or 日本/AL) and (DT=2010:2020 and PT=原著論文,解説,総説,症例検討会)	Feb 20, 2021	162	11	狂犬病(アブストラクト) AND 日本(アブストラクト)	Feb 20, 2021	39	1	NS
Scabies		9	(scabies[MeSH Terms]) AND (japan[Title/Abstract])	May 30, 2021	8	1	(疥癬/TH) and (日本/TH or 日本/AL) and (DT=2010:2020 and PT=原著論文,解説,総説,症例検討会)	May 30, 2021	153	8	疥癬 (アブストラクト) AND 日本(アブストラクト)	May 30, 2021	20	0	NS
Schistosomiasis		43	(schistosomiasis[MeSH Terms]) AND (japan[Title/Abstract])	May 17, 2022	20	2	(住血吸虫症/TH) and (日本/TH or 日本/AL) and (DT=2010:2020 and PT=原著論文,解説,総説,症例検討会)	July 14, 2022	168	42	住血吸虫症(アブストラクト) AND 日本(アブストラクト)	July 14, 2022	35	7	SN
Snakebites		75	(snake bites [MeSH Terms]) AND (japan[Title/Abstract])	Feb 9, 2021	8	6	(ヘビ咬傷/TH) and (日本/TH or 日本/AL) and (DT=2010:2020 and PT=原著論文,解説,総説,症例検討会)	Feb 12, 2021	80	71	ヘビ咬傷(アブストラクト) AND 日本(アブストラクト)	Feb 12, 2021	2	2	KY
Soil-transmitted helminthiases	Ascariasis	11	(ascariasis[MeSH Terms]) AND (japan[Title/Abstract])	May 17, 2022	9	4	(回虫症/TH) and (日本/TH or 日本/AL) and (DT=2010:2020 and PT=原著論文,解説,総説,症例検討会)	July 14, 2022	70	11	回虫症(アブストラクト) AND 日本(アブストラクト)	July 14, 2022	8	0	SN
	Trichuriasis	7	(trichuriasis[MeSH Terms]) AND (japan[Title/Abstract])	May 17, 2022	5	2	(鞭虫症/TH) and (日本/TH or 日本/AL) and (DT=2010:2020 and PT=原著論文,解説,総説,症例検討会)	July 14, 2022	28	7	鞭虫症(アブストラクト) AND 日本(アブストラクト)	July 14, 2022	2	0	SN
	Necatoriasis	5	(hookworm infections[MeSH Terms]) AND (japan[Title/Abstract])	May 17, 2022	3	2	(鉤虫感染症/TH) and (日本/TH or 日本/AL) and (DT=2010:2020 and PT=原著論文,解説,総説,症例検討会)	July 14, 2022	32	5	鉤虫症(アブストラクト) AND 日本(アブストラクト)	July 14, 2022	3	0	SN
	Strongyloidiasis	45	(strongyloidiasis[MeSH Terms]) AND (japan[Title/Abstract])	May 17, 2022	22	16	(糞線虫症/TH) and (日本/TH or 日本/AL) and (DT=2010:2020 and PT=原著論文,解説,総説,症例検討会)	July 14, 2022	78	33	糞線虫症(アブストラクト) AND 日本(アブストラクト)	July 14, 2022	0	0	SN
Taeniasis and cysticercosis		11	(cysticercosis [MeSH Terms]) AND (japan[Title/Abstract])	Jan 13, 2021	36	4	(嚢虫症/TH) and (日本/TH or 日本/AL) and (DT=2010:2020 and PT=原著論文,解説,総説,症例検討会)	Jan 13, 2021	22	7	嚢虫症(アブストラクト) AND 日本(アブストラクト)	Jan 13, 2021	2	0	NS
Trachoma		0	(trachoma [MeSH Terms]) AND (japan[Title/Abstract])	Jan 22, 2021	0	0	(トラコーマ/TH) and (日本/TH or 日本/AL) and (DT=2010:2020 and PT=原著論文,解説,総説,症例検討会)	Jan 22, 2021	10	0	トラコーマ(アブストラクト) AND 日本(アブストラクト)	Jan 22, 2021	4	0	NS
Yaws		0	(yaws[MeSH Terms]) AND (japan[Title/Abstract])	Feb 24, 2021	0	0	(風土性トレポネーマ感染症/TH) and (日本/TH or 日本/AL) and (DT=2010:2020 and PT=原著論文,解説,総説,症例検討会)	Feb 24, 2021	0	0	風土性トレポネーマ感染症(アブストラクト) AND 日本(アブストラクト)	Feb 24, 2021	0	0	SN
For all databases, a filter was applied by publication dates between Jan 1st, 2010 and December 31th, 2020.
